# Supplementary material for: A Pilot MRI Study of Upward Gaze-Induced Intraocular Pressure Elevation in Thyroid Eye Disease
Source: Diagnostics (Basel). 2026 May 18;16(10):1521. doi: 10.3390/diagnostics16101521 (PMC13205442; doi:10.3390/diagnostics16101521)
Supplement: Supplementary file 1 [file diagnostics-16-01521-s001.zip]

Archive with 1 entries (1 files):
- diagnostics-4279006-supplementary.pdf
